# Supplementary material for: Amorphous System of Hesperetin and Piperine—Improvement of Apparent Solubility, Permeability, and Biological Activities
Source: Int J Mol Sci. 2023 Mar 2;24(5):4859. doi: 10.3390/ijms24054859 (PMC10002548; doi:10.3390/ijms24054859)
Supplement: Supplementary file 1 [file ijms-24-04859-s001.zip]

Archive with 1 entries (1 files):
- ijms-2221726-supplementary.pdf
